# Supplementary material for: Enantioselective synthesis of cyclopenta[b]benzofurans via an organocatalytic intramolecular double cyclization
Source: Chem Sci. 2017 Oct 2;8(12):8086–93. doi: 10.1039/c7sc03006a (PMC5855134; doi:10.1039/c7sc03006a)
Supplement: Supplementary file 2 [file SC-008-C7SC03006A-s002.cif]

# Electronic Supplementary Material (ESI) for Chemical Science.
# This journal is © The Royal Society of Chemistry 2017

####################################################################### 
# 
# This file contains crystal structure data downloaded from the 
# Cambridge Structural Database (CSD) hosted by the Cambridge 
# Crystallographic Data Centre (CCDC).
# 
# Full information about CCDC data access policies and citation 
# guidelines are available at http://www.ccdc.cam.ac.uk/access/V1 
# 
# Audit and citation data items may have been added by the CCDC. 
# Please retain this information to preserve the provenance of 
# this file and to allow appropriate attribution of the data. 
# 
#######################################################################

data_2017_02_02_2_0m
_database_code_depnum_ccdc_archive 'CCDC 1545253'
loop_
_citation_id
_citation_doi
_citation_year
1 10.1039/C7SC03006A 2017
_audit_update_record             
;
2017-04-21 deposited with the CCDC.
2017-10-12 downloaded from the CCDC.
;
_audit_creation_date             2017-04-05
_audit_creation_method           
;
Olex2 1.2
(compiled 2017.03.28 svn.r3405 for OlexSys, GUI svn.r5335)
;
_shelx_SHELXL_version_number     2016/6
_chemical_name_common            ?
_chemical_name_systematic        ?
_chemical_formula_moiety         'C17 H13 Br O3'
_chemical_formula_sum            'C17 H13 Br O3'
_chemical_formula_weight         345.19
_chemical_absolute_configuration ad
_chemical_melting_point          ?
loop_
_atom_type_symbol
_atom_type_scat_dispersion_real
_atom_type_scat_dispersion_imag
_atom_type_scat_Cromer_Mann_a1
_atom_type_scat_Cromer_Mann_a2
_atom_type_scat_Cromer_Mann_a3
_atom_type_scat_Cromer_Mann_a4
_atom_type_scat_Cromer_Mann_b1
_atom_type_scat_Cromer_Mann_b2
_atom_type_scat_Cromer_Mann_b3
_atom_type_scat_Cromer_Mann_b4
_atom_type_scat_Cromer_Mann_c
_atom_type_scat_source
_atom_type_scat_dispersion_source
H 0.00000 0.00000 0.49300 0.32291 0.14019 0.04081 10.51090 26.12570 3.14236
57.79970 0.0030380000826
'International Tables Volume C Table 6.1.1.4 (pp. 500-502)'
'Henke, Gullikson and Davis, At. Data and Nucl. Data Tables, 1993, 54, 2'
C 0.00154 0.00092 2.31000 1.02000 1.58860 0.86500 20.84390 10.20750 0.56870
51.65120 0.215599998832
'International Tables Volume C Table 6.1.1.4 (pp. 500-502)'
'Henke, Gullikson and Davis, At. Data and Nucl. Data Tables, 1993, 54, 2'
Br 0.20930 1.71059 17.17890 5.23580 5.63770 3.98510 2.17230 16.57960 0.26090
41.43280 2.95569992065
'International Tables Volume C Table 6.1.1.4 (pp. 500-502)'
'Henke, Gullikson and Davis, At. Data and Nucl. Data Tables, 1993, 54, 2'
O 0.00627 0.00358 3.04850 2.28680 1.54630 0.86700 13.27710 5.70110 0.32390
32.90890 0.250800013542
'International Tables Volume C Table 6.1.1.4 (pp. 500-502)'
'Henke, Gullikson and Davis, At. Data and Nucl. Data Tables, 1993, 54, 2'

_shelx_space_group_comment       
;
The symmetry employed for this shelxl refinement is uniquely defined
by the following loop, which should always be used as a source of
symmetry information in preference to the above space-group names.
They are only intended as comments.
;
_space_group_crystal_system      orthorhombic
_space_group_IT_number           19
_space_group_name_H-M_alt        'P 21 21 21'
_space_group_name_Hall           ' P 2ac 2ab'
loop_
_space_group_symop_id
_space_group_symop_operation_xyz
1 x,y,z
2 x+1/2,-y+1/2,-z
3 -x,y+1/2,-z+1/2
4 -x+1/2,-y,z+1/2

_symmetry_Int_Tables_number      19
_cell_length_a                   10.4889(17)
_cell_length_b                   15.637(2)
_cell_length_c                   17.361(3)
_cell_angle_alpha                90
_cell_angle_beta                 90
_cell_angle_gamma                90
_cell_volume                     2847.6(8)
_cell_formula_units_Z            8
_cell_measurement_reflns_used    9796
_cell_measurement_temperature    100(1)
_cell_measurement_theta_max      20.53
_cell_measurement_theta_min      2.25
_shelx_estimated_absorpt_T_max   ?
_shelx_estimated_absorpt_T_min   ?
_exptl_absorpt_coefficient_mu    1.556
_exptl_absorpt_correction_T_max  0.7445
_exptl_absorpt_correction_T_min  0.3435
_exptl_absorpt_correction_type   multi-scan
_exptl_absorpt_process_details   
;
SADABS-2014/5 (Bruker,2014/5) was used for absorption correction.
wR2(int) was 0.1833 before and 0.0966 after correction.
The Ratio of minimum to maximum transmission is 0.4614.
The \l/2 correction factor is 0.00150.
;
_exptl_absorpt_special_details   ?
_exptl_crystal_colour            'clear light colourless'
_exptl_crystal_colour_lustre     ?
_exptl_crystal_colour_modifier   ?
_exptl_crystal_colour_primary    ?
_exptl_crystal_density_diffrn    1.610
_exptl_crystal_density_meas      ?
_exptl_crystal_density_method    ?
_exptl_crystal_description       plate
_exptl_crystal_size_max          0.32
_exptl_crystal_size_mid          0.28
_exptl_crystal_size_min          0.15
_exptl_crystal_F_000             1392
_exptl_transmission_factor_max   ?
_exptl_transmission_factor_min   ?
_diffrn_reflns_av_R_equivalents  0.0613
_diffrn_reflns_av_unetI/netI     0.0388
_diffrn_reflns_Laue_measured_fraction_full 0.999
_diffrn_reflns_Laue_measured_fraction_max 0.997
_diffrn_reflns_limit_h_max       13
_diffrn_reflns_limit_h_min       -13
_diffrn_reflns_limit_k_max       19
_diffrn_reflns_limit_k_min       -19
_diffrn_reflns_limit_l_max       21
_diffrn_reflns_limit_l_min       -19
_diffrn_reflns_number            36258
_diffrn_reflns_point_group_measured_fraction_full 0.999
_diffrn_reflns_point_group_measured_fraction_max 0.997
_diffrn_reflns_theta_full        19.665
_diffrn_reflns_theta_max         20.541
_diffrn_reflns_theta_min         1.383
_diffrn_ambient_temperature      100(1)
_diffrn_detector_area_resol_mean ?
_diffrn_measured_fraction_theta_full 0.999
_diffrn_measured_fraction_theta_max 0.997
_diffrn_measurement_device_type  'Bruker APEX-II CCD'
_diffrn_measurement_method       '\f and \w scans'
_diffrn_radiation_type           AgK\a
_diffrn_radiation_wavelength     0.56086
_diffrn_source                   ?
_diffrn_special_details          ?
_diffrn_standards_number         0
_reflns_Friedel_coverage         0.996
_reflns_Friedel_fraction_full    1.000
_reflns_Friedel_fraction_max     0.996
_reflns_limit_h_max              13
_reflns_limit_h_min              -13
_reflns_limit_k_max              19
_reflns_limit_k_min              -19
_reflns_limit_l_max              21
_reflns_limit_l_min              -21
_reflns_number_gt                5607
_reflns_number_total             5817
_reflns_special_details          
;
 Reflections were merged by SHELXL according to the crystal
 class for the calculation of statistics and refinement.
 
 _reflns_Friedel_fraction is defined as the number of unique
 Friedel pairs measured divided by the number that would be
 possible theoretically, ignoring centric projections and
 systematic absences.
;
_reflns_threshold_expression     I>=2u(I)
_computing_cell_refinement       'SAINT v8.37A (Bruker, 2015)'
_computing_data_collection       ?
_computing_data_reduction        'SAINT v8.37A (Bruker, 2015)'
_computing_molecular_graphics    'Olex2 (Dolomanov et al., 2009)'
_computing_publication_material  'Olex2 (Dolomanov et al., 2009)'
_computing_structure_refinement  'ShelXL (Sheldrick, 2015)'
_computing_structure_solution    'XT (Sheldrick, 2015)'
_refine_diff_density_max         0.369
_refine_diff_density_min         -0.362
_refine_diff_density_rms         0.056
_refine_ls_abs_structure_details 
'Flack, H. D. (1983). Acta Cryst. A39, 876-881.'
_refine_ls_abs_structure_Flack   0.042(4)
_refine_ls_d_res_high            0.7992
_refine_ls_d_res_low             11.6191
_refine_ls_extinction_coef       .
_refine_ls_extinction_method     none
_refine_ls_goodness_of_fit_ref   1.043
_refine_ls_hydrogen_treatment    mixed
_refine_ls_matrix_type           full
_refine_ls_number_constraints    50
_refine_ls_number_parameters     384
_refine_ls_number_reflns         5817
_refine_ls_number_restraints     1
_refine_ls_R_factor_all          0.0221
_refine_ls_R_factor_gt           0.0209
_refine_ls_restrained_S_all      1.044
_refine_ls_shift/su_max          0.001
_refine_ls_shift/su_mean         0.000
_refine_ls_structure_factor_coef Fsqd
_refine_ls_weighting_details     
'w=1/[\s^2^(Fo^2^)+(0.0278P)^2^+0.1641P] where P=(Fo^2^+2Fc^2^)/3'
_refine_ls_weighting_scheme      calc
_refine_ls_wR_factor_gt          0.0524
_refine_ls_wR_factor_ref         0.0528
_refine_special_details          ?
_olex2_refinement_description    
;
1. Fixed Uiso
 At 1.2 times of:
  All C(H) groups, All C(H,H) groups
 At 1.5 times of:
  All O(H) groups
2. Restrained distances
 O008-H008
 0.97 with sigma of 0.02
3.a Ternary CH refined with riding coordinates:
 C00N(H00N), C00Q(H00Q), C00S(H00S), C015(H015)
3.b Secondary CH2 refined with riding coordinates:
 C00R(H00A,H00C), C011(H01A,H01B)
3.c Aromatic/amide H refined with riding coordinates:
 C009(H009), C00B(H00B), C00E(H00E), C00G(H00G), C00I(H00I), C00K(H00K),
 C00M(H00M), C00P(H00P), C00T(H00T), C00X(H00X), C00Y(H00Y), C00Z(H00Z),
 C010(H010), C013(H013), C014(H014), C016(H016)
3.d Idealised tetrahedral OH refined as rotating group:
 O004(H004)
;
_atom_sites_solution_hydrogens   mixed
_atom_sites_solution_primary     dual
_atom_sites_solution_secondary   ?
loop_
_atom_site_label
_atom_site_type_symbol
_atom_site_fract_x
_atom_site_fract_y
_atom_site_fract_z
_atom_site_U_iso_or_equiv
_atom_site_adp_type
_atom_site_occupancy
_atom_site_refinement_flags_posn
Br01 Br 0.53567(2) 0.086608(13) 0.357236(13) 0.02017(6) Uani 1.000000 .
Br02 Br 0.21236(2) 0.875463(14) 0.203402(13) 0.02223(6) Uani 1.000000 .
O003 O 0.38625(14) 0.66322(10) 0.63060(9) 0.0165(3) Uani 1.000000 .
O004 O 0.45904(14) 0.63203(9) 0.48552(8) 0.0162(3) Uani 1.000000 .
H004 H 0.4750(9) 0.5975(12) 0.5213(8) 0.0243(5) Uiso 1.000000 GR
O005 O 0.24394(16) 0.52470(9) 0.47133(9) 0.0191(3) Uani 1.000000 .
O006 O 0.53880(18) 0.48753(9) 0.57173(10) 0.0257(4) Uani 1.000000 .
O007 O 0.46993(14) 0.37881(10) 0.75798(9) 0.0196(3) Uani 1.000000 .
O008 O 0.34502(14) 0.37551(11) 0.62279(10) 0.0240(4) Uani 1.000000 .
H008 H 0.3145(8) 0.3708(17) 0.5783(4) 0.0361(5) Uiso 1.000000 GR
C009 C 0.0834(2) 0.62587(15) 0.72105(13) 0.0183(5) Uani 1.000000 .
H009 H -0.0037(2) 0.63871(15) 0.71149(13) 0.0220(5) Uiso 1.000000 R
C00A C 0.3038(2) 0.63347(12) 0.68565(11) 0.0135(4) Uani 1.000000 .
C00B C 0.2424(2) 0.79810(13) 0.43029(13) 0.0165(5) Uani 1.000000 .
H00B H 0.2189(2) 0.82022(13) 0.47922(13) 0.0197(5) Uiso 1.000000 R
C00C C 0.1776(2) 0.65319(13) 0.67058(12) 0.0143(4) Uani 1.000000 .
C00D C 0.2457(2) 0.81068(13) 0.29361(14) 0.0157(4) Uani 1.000000 .
C00E C 0.2130(2) 0.84359(13) 0.36403(13) 0.0182(4) Uani 1.000000 .
H00E H 0.1706(2) 0.89713(13) 0.36746(13) 0.0218(5) Uiso 1.000000 R
C00F C 0.3062(2) 0.72026(12) 0.42551(12) 0.0130(4) Uani 1.000000 .
C00G C 0.1187(2) 0.57950(15) 0.78570(14) 0.0231(5) Uani 1.000000 .
H00G H 0.0553(2) 0.56099(15) 0.82101(14) 0.0277(6) Uiso 1.000000 R
C00H C 0.5195(2) 0.16835(13) 0.43777(13) 0.0180(5) Uani 1.000000 .
C00I C 0.6604(2) 0.46270(14) 0.91781(13) 0.0218(5) Uani 1.000000 .
H00I H 0.6527(2) 0.49219(14) 0.96541(13) 0.0262(6) Uiso 1.000000 R
C00J C 0.6867(2) 0.37647(13) 0.77958(13) 0.0163(4) Uani 1.000000 .
C00K C 0.5513(2) 0.44436(13) 0.87541(13) 0.0195(5) Uani 1.000000 .
H00K H 0.4690(2) 0.46092(13) 0.89277(13) 0.0234(6) Uiso 1.000000 R
C00L C 0.4735(2) 0.34886(13) 0.62235(13) 0.0167(4) Uani 1.000000 .
C00M C 0.2456(2) 0.55983(13) 0.79938(14) 0.0223(5) Uani 1.000000 .
H00M H 0.2678(2) 0.52771(13) 0.84386(14) 0.0267(6) Uiso 1.000000 R
C00N C 0.6699(2) 0.33562(13) 0.70221(13) 0.0155(4) Uani 1.000000 .
H00N H 0.7192(2) 0.28114(13) 0.69749(13) 0.0186(5) Uiso 1.000000 R
C00O C 0.5681(2) 0.40102(13) 0.80697(13) 0.0169(5) Uani 1.000000 .
C00P C 0.3362(2) 0.68790(12) 0.35293(13) 0.0151(4) Uani 1.000000 .
H00P H 0.3779(2) 0.63411(12) 0.34909(13) 0.0181(5) Uiso 1.000000 R
C00Q C 0.1689(2) 0.69667(13) 0.59374(12) 0.0142(4) Uani 1.000000 .
H00Q H 0.1212(2) 0.75196(13) 0.59638(12) 0.0170(5) Uiso 1.000000 R
C00R C 0.1140(2) 0.63514(14) 0.53179(12) 0.0162(5) Uani 1.000000 .
H00a H 0.0600(2) 0.59050(14) 0.55573(12) 0.0195(5) Uiso 1.000000 R
H00c H 0.0627(2) 0.66683(14) 0.49337(12) 0.0195(5) Uiso 1.000000 R
C00S C 0.3128(2) 0.70961(13) 0.57298(12) 0.0131(4) Uani 1.000000 .
H00S H 0.3365(2) 0.77154(13) 0.57129(12) 0.0157(5) Uiso 1.000000 R
C00T C 0.3069(2) 0.73215(13) 0.28666(13) 0.0168(4) Uani 1.000000 .
H00T H 0.3280(2) 0.70961(13) 0.23747(13) 0.0202(5) Uiso 1.000000 R
C00U C 0.4901(2) 0.28287(13) 0.55847(13) 0.0170(5) Uani 1.000000 .
C00V C 0.2300(2) 0.59660(13) 0.49531(11) 0.0148(4) Uani 1.000000 .
C00W C 0.3358(2) 0.66538(12) 0.49519(12) 0.0123(4) Uani 1.000000 .
C00X C 0.5709(2) 0.14895(14) 0.50876(14) 0.0202(5) Uani 1.000000 .
H00X H 0.6161(2) 0.09702(14) 0.51651(14) 0.0243(6) Uiso 1.000000 R
C00Y C 0.5552(2) 0.20674(14) 0.56861(14) 0.0200(5) Uani 1.000000 .
H00Y H 0.5901(2) 0.19376(14) 0.61774(14) 0.0240(6) Uiso 1.000000 R
C00Z C 0.7945(2) 0.39548(13) 0.82236(13) 0.0192(5) Uani 1.000000 .
H00Z H 0.8766(2) 0.37922(13) 0.80441(13) 0.0230(6) Uiso 1.000000 R
C010 C 0.7812(2) 0.43859(13) 0.89176(14) 0.0217(5) Uani 1.000000 .
H010 H 0.8545(2) 0.45174(13) 0.92167(14) 0.0260(6) Uiso 1.000000 R
C011 C 0.6967(2) 0.39752(13) 0.63439(13) 0.0177(4) Uani 1.000000 .
H01a H 0.7435(2) 0.44868(13) 0.65253(13) 0.0212(5) Uiso 1.000000 R
H01b H 0.7479(2) 0.36885(13) 0.59405(13) 0.0212(5) Uiso 1.000000 R
C012 C 0.5667(2) 0.42223(13) 0.60344(13) 0.0174(5) Uani 1.000000 .
C013 C 0.4419(2) 0.30161(13) 0.48556(15) 0.0223(5) Uani 1.000000 .
H013 H 0.3989(2) 0.35428(13) 0.47727(15) 0.0267(6) Uiso 1.000000 R
C014 C 0.4557(2) 0.24462(13) 0.42494(14) 0.0221(5) Uani 1.000000 .
H014 H 0.4221(2) 0.25764(13) 0.37551(14) 0.0265(6) Uiso 1.000000 R
C015 C 0.5231(2) 0.31998(13) 0.70094(14) 0.0169(4) Uani 1.000000 .
H015 H 0.5009(2) 0.25908(13) 0.71225(14) 0.0202(5) Uiso 1.000000 R
C016 C 0.3415(2) 0.58639(14) 0.74891(12) 0.0191(5) Uani 1.000000 .
H016 H 0.4286(2) 0.57271(14) 0.75771(12) 0.0229(6) Uiso 1.000000 R

loop_
_atom_site_aniso_label
_atom_site_aniso_U_11
_atom_site_aniso_U_22
_atom_site_aniso_U_33
_atom_site_aniso_U_12
_atom_site_aniso_U_13
_atom_site_aniso_U_23
Br01 0.01885(11) 0.02020(10) 0.02146(12) -0.00390(9) -0.00146(9) -0.00057(9)
Br02 0.02626(12) 0.02120(11) 0.01923(12) 0.00034(10) -0.00256(10) 0.01048(9)
O003 0.0142(8) 0.0229(7) 0.0124(8) 0.0007(6) -0.0026(6) 0.0027(6)
O004 0.0162(7) 0.0154(7) 0.0169(8) 0.0066(7) -0.0001(6) 0.0032(6)
O005 0.0308(9) 0.0122(7) 0.0142(8) -0.0026(7) -0.0023(7) -0.0020(6)
O006 0.0354(9) 0.0128(7) 0.0288(9) -0.0001(8) -0.0150(8) 0.0045(7)
O007 0.0140(8) 0.0216(7) 0.0232(8) 0.0027(8) 0.0012(7) -0.0009(7)
O008 0.0130(7) 0.0298(8) 0.0293(10) 0.0066(7) -0.0049(7) 0.0011(8)
C009 0.0193(11) 0.0210(10) 0.0146(11) 0.0034(10) 0.0017(9) -0.0044(9)
C00A 0.0211(11) 0.0108(9) 0.0085(10) -0.0026(9) -0.0008(8) -0.0043(8)
C00B 0.0229(12) 0.0117(9) 0.0148(11) 0.0023(9) -0.0002(9) -0.0026(8)
C00C 0.0198(11) 0.0118(9) 0.0111(10) 0.0013(8) -0.0006(8) -0.0052(8)
C00D 0.0141(10) 0.0143(9) 0.0186(11) -0.0014(8) -0.0010(9) 0.0078(9)
C00E 0.0209(11) 0.0124(9) 0.0211(12) 0.0051(9) 0.0007(10) 0.0017(9)
C00F 0.0135(10) 0.0104(9) 0.0152(11) -0.0015(8) -0.0016(8) 0.0016(8)
C00G 0.0298(13) 0.0250(11) 0.0145(12) -0.0036(11) 0.0062(10) -0.0023(10)
C00H 0.0162(11) 0.0183(10) 0.0196(12) -0.0040(9) 0.0002(9) 0.0012(9)
C00I 0.0326(13) 0.0180(10) 0.0148(12) 0.0015(10) 0.0029(10) 0.0071(9)
C00J 0.0177(11) 0.0113(9) 0.0200(11) 0.0022(9) 0.0024(9) 0.0077(9)
C00K 0.0204(12) 0.0180(10) 0.0201(13) 0.0040(9) 0.0031(10) 0.0084(9)
C00L 0.0129(10) 0.0138(9) 0.0234(12) 0.0029(9) -0.0022(9) 0.0025(8)
C00M 0.0350(13) 0.0201(10) 0.0117(11) 0.0000(10) -0.0023(11) 0.0033(9)
C00N 0.0137(10) 0.0153(10) 0.0176(11) 0.0043(8) -0.0011(9) 0.0049(9)
C00O 0.0161(11) 0.0144(10) 0.0201(12) -0.0003(8) 0.0012(9) 0.0069(9)
C00P 0.0184(10) 0.0099(9) 0.0170(11) 0.0024(8) 0.0022(10) -0.0001(8)
C00Q 0.0154(10) 0.0139(9) 0.0132(11) 0.0015(8) -0.0011(9) -0.0020(8)
C00R 0.0178(11) 0.0174(11) 0.0135(11) -0.0044(9) -0.0032(9) -0.0011(9)
C00S 0.0144(10) 0.0127(9) 0.0121(10) 0.0005(8) -0.0038(8) 0.0004(8)
C00T 0.0203(11) 0.0160(10) 0.0141(11) -0.0006(9) 0.0013(9) -0.0023(8)
C00U 0.0155(11) 0.0133(10) 0.0221(12) -0.0022(8) -0.0007(9) 0.0033(9)
C00V 0.0216(11) 0.0147(10) 0.0081(10) -0.0011(9) -0.0045(9) 0.0028(8)
C00W 0.0131(10) 0.0111(9) 0.0129(11) 0.0003(8) -0.0004(9) -0.0005(8)
C00X 0.0225(12) 0.0147(10) 0.0235(12) 0.0034(9) -0.0009(10) 0.0050(9)
C00Y 0.0209(12) 0.0184(10) 0.0206(12) 0.0033(9) -0.0039(10) 0.0043(9)
C00Z 0.0186(11) 0.0198(11) 0.0191(11) 0.0029(9) -0.0001(9) 0.0101(8)
C010 0.0257(13) 0.0207(10) 0.0186(12) -0.0007(10) -0.0036(10) 0.0096(9)
C011 0.0158(10) 0.0182(10) 0.0191(11) 0.0007(8) 0.0002(9) 0.0049(9)
C012 0.0195(12) 0.0153(10) 0.0175(12) 0.0015(9) -0.0026(9) 0.0007(9)
C013 0.0208(12) 0.0138(10) 0.0322(14) 0.0006(9) -0.0105(11) 0.0039(9)
C014 0.0237(12) 0.0185(10) 0.0240(13) -0.0031(10) -0.0106(11) 0.0040(9)
C015 0.0162(11) 0.0123(9) 0.0220(12) 0.0020(8) 0.0029(10) 0.0011(8)
C016 0.0241(12) 0.0180(10) 0.0151(11) 0.0019(10) -0.0037(9) -0.0007(9)

_geom_special_details            
;
 All esds (except the esd in the dihedral angle between two l.s. planes)
 are estimated using the full covariance matrix.  The cell esds are taken
 into account individually in the estimation of esds in distances, angles
 and torsion angles; correlations between esds in cell parameters are only
 used when they are defined by crystal symmetry.  An approximate (isotropic)
 treatment of cell esds is used for estimating esds involving l.s. planes.
;
loop_
_geom_bond_atom_site_label_1
_geom_bond_atom_site_label_2
_geom_bond_distance
_geom_bond_site_symmetry_2
_geom_bond_publ_flag
Br01 C00H 1.902(2) . ?
Br02 C00D 1.898(2) . ?
O003 C00A 1.371(3) . ?
O003 C00S 1.456(2) . ?
O004 H004 0.8400 . ?
O004 C00W 1.404(3) . ?
O005 C00V 1.208(2) . ?
O006 C012 1.196(3) . ?
O007 C00O 1.380(3) . ?
O007 C015 1.462(3) . ?
O008 H008 0.8400 . ?
O008 C00L 1.410(3) . ?
C009 H009 0.9500 . ?
C009 C00C 1.388(3) . ?
C009 C00G 1.387(3) . ?
C00A C00C 1.384(3) . ?
C00A C016 1.380(3) . ?
C00B H00B 0.9500 . ?
C00B C00E 1.387(3) . ?
C00B C00F 1.391(3) . ?
C00C C00Q 1.500(3) . ?
C00D C00E 1.370(3) . ?
C00D C00T 1.391(3) . ?
C00E H00E 0.9500 . ?
C00F C00P 1.394(3) . ?
C00F C00W 1.515(3) . ?
C00G H00G 0.9500 . ?
C00G C00M 1.387(3) . ?
C00H C00X 1.379(3) . ?
C00H C014 1.385(3) . ?
C00I H00I 0.9500 . ?
C00I C00K 1.391(3) . ?
C00I C010 1.397(3) . ?
C00J C00N 1.498(3) . ?
C00J C00O 1.386(3) . ?
C00J C00Z 1.385(3) . ?
C00K H00K 0.9500 . ?
C00K C00O 1.379(3) . ?
C00L C00U 1.525(3) . ?
C00L C012 1.542(3) . ?
C00L C015 1.529(3) . ?
C00M H00M 0.9500 . ?
C00M C016 1.397(3) . ?
C00N H00N 1.0000 . ?
C00N C011 1.550(3) . ?
C00N C015 1.559(3) . ?
C00P H00P 0.9500 . ?
C00P C00T 1.377(3) . ?
C00Q H00Q 1.0000 . ?
C00Q C00R 1.554(3) . ?
C00Q C00S 1.564(3) . ?
C00R H00a 0.9900 . ?
C00R H00c 0.9900 . ?
C00R C00V 1.499(3) . ?
C00S H00S 1.0000 . ?
C00S C00W 1.536(3) . ?
C00T H00T 0.9500 . ?
C00U C00Y 1.384(3) . ?
C00U C013 1.394(3) . ?
C00V C00W 1.545(3) . ?
C00X H00X 0.9500 . ?
C00X C00Y 1.387(3) . ?
C00Y H00Y 0.9500 . ?
C00Z H00Z 0.9500 . ?
C00Z C010 1.388(3) . ?
C010 H010 0.9500 . ?
C011 H01a 0.9900 . ?
C011 H01b 0.9900 . ?
C011 C012 1.516(3) . ?
C013 H013 0.9500 . ?
C013 C014 1.387(3) . ?
C014 H014 0.9500 . ?
C015 H015 1.0000 . ?
C016 H016 0.9500 . ?

loop_
_geom_angle_atom_site_label_1
_geom_angle_atom_site_label_2
_geom_angle_atom_site_label_3
_geom_angle
_geom_angle_site_symmetry_1
_geom_angle_site_symmetry_3
_geom_angle_publ_flag
C00S O003 C00A 108.31(16) . . ?
C00W O004 H004 109.5 . . ?
C015 O007 C00O 106.93(16) . . ?
C00L O008 H008 109.5 . . ?
C00C C009 H009 120.60(13) . . ?
C00G C009 H009 120.60(14) . . ?
C00G C009 C00C 118.8(2) . . ?
C00C C00A O003 113.34(18) . . ?
C016 C00A O003 123.7(2) . . ?
C016 C00A C00C 122.9(2) . . ?
C00E C00B H00B 119.80(12) . . ?
C00F C00B H00B 119.80(13) . . ?
C00F C00B C00E 120.4(2) . . ?
C00A C00C C009 119.5(2) . . ?
C00Q C00C C009 131.1(2) . . ?
C00Q C00C C00A 109.08(19) . . ?
C00E C00D Br02 119.33(15) . . ?
C00T C00D Br02 119.00(17) . . ?
C00T C00D C00E 121.6(2) . . ?
C00D C00E C00B 119.46(18) . . ?
H00E C00E C00B 120.27(12) . . ?
H00E C00E C00D 120.27(12) . . ?
C00P C00F C00B 118.69(19) . . ?
C00W C00F C00B 123.10(19) . . ?
C00W C00F C00P 118.03(17) . . ?
H00G C00G C009 119.62(14) . . ?
C00M C00G C009 120.8(2) . . ?
C00M C00G H00G 119.62(14) . . ?
C00X C00H Br01 118.32(16) . . ?
C014 C00H Br01 120.23(17) . . ?
C014 C00H C00X 121.4(2) . . ?
C00K C00I H00I 119.35(14) . . ?
C010 C00I H00I 119.35(14) . . ?
C010 C00I C00K 121.3(2) . . ?
C00O C00J C00N 108.65(19) . . ?
C00Z C00J C00N 132.0(2) . . ?
C00Z C00J C00O 119.3(2) . . ?
H00K C00K C00I 121.57(14) . . ?
C00O C00K C00I 116.9(2) . . ?
C00O C00K H00K 121.57(13) . . ?
C00U C00L O008 108.23(18) . . ?
C012 C00L O008 112.74(17) . . ?
C012 C00L C00U 106.04(18) . . ?
C015 C00L O008 114.07(18) . . ?
C015 C00L C00U 114.23(17) . . ?
C015 C00L C012 101.18(17) . . ?
H00M C00M C00G 119.41(14) . . ?
C016 C00M C00G 121.2(2) . . ?
C016 C00M H00M 119.41(14) . . ?
H00N C00N C00J 112.08(11) . . ?
C011 C00N C00J 113.17(17) . . ?
C011 C00N H00N 112.08(11) . . ?
C015 C00N C00J 101.31(17) . . ?
C015 C00N H00N 112.08(11) . . ?
C015 C00N C011 105.45(17) . . ?
C00J C00O O007 112.86(19) . . ?
C00K C00O O007 124.01(19) . . ?
C00K C00O C00J 123.1(2) . . ?
H00P C00P C00F 119.26(11) . . ?
C00T C00P C00F 121.49(18) . . ?
C00T C00P H00P 119.26(12) . . ?
H00Q C00Q C00C 112.42(11) . . ?
C00R C00Q C00C 110.93(17) . . ?
C00R C00Q H00Q 112.42(11) . . ?
C00S C00Q C00C 101.85(17) . . ?
C00S C00Q H00Q 112.42(11) . . ?
C00S C00Q C00R 106.17(17) . . ?
H00a C00R C00Q 110.98(11) . . ?
H00c C00R C00Q 110.98(11) . . ?
H00c C00R H00a 109.0 . . ?
C00V C00R C00Q 103.89(17) . . ?
C00V C00R H00a 110.98(11) . . ?
C00V C00R H00c 110.98(11) . . ?
C00Q C00S O003 106.71(16) . . ?
H00S C00S O003 111.80(10) . . ?
H00S C00S C00Q 111.80(11) . . ?
C00W C00S O003 107.25(16) . . ?
C00W C00S C00Q 107.18(17) . . ?
C00W C00S H00S 111.80(11) . . ?
C00P C00T C00D 118.3(2) . . ?
H00T C00T C00D 120.85(13) . . ?
H00T C00T C00P 120.85(12) . . ?
C00Y C00U C00L 123.1(2) . . ?
C013 C00U C00L 118.48(19) . . ?
C013 C00U C00Y 118.4(2) . . ?
C00R C00V O005 128.2(2) . . ?
C00W C00V O005 124.1(2) . . ?
C00W C00V C00R 107.68(17) . . ?
C00F C00W O004 107.64(17) . . ?
C00S C00W O004 114.62(17) . . ?
C00S C00W C00F 114.51(16) . . ?
C00V C00W O004 113.74(16) . . ?
C00V C00W C00F 104.40(16) . . ?
C00V C00W C00S 101.52(16) . . ?
H00X C00X C00H 120.65(13) . . ?
C00Y C00X C00H 118.7(2) . . ?
C00Y C00X H00X 120.65(13) . . ?
C00X C00Y C00U 121.6(2) . . ?
H00Y C00Y C00U 119.21(14) . . ?
H00Y C00Y C00X 119.21(13) . . ?
H00Z C00Z C00J 120.41(13) . . ?
C010 C00Z C00J 119.2(2) . . ?
C010 C00Z H00Z 120.41(14) . . ?
C00Z C010 C00I 120.2(2) . . ?
H010 C010 C00I 119.88(14) . . ?
H010 C010 C00Z 119.88(14) . . ?
H01a C011 C00N 110.67(12) . . ?
H01b C011 C00N 110.67(11) . . ?
H01b C011 H01a 108.8 . . ?
C012 C011 C00N 105.37(17) . . ?
C012 C011 H01a 110.67(11) . . ?
C012 C011 H01b 110.67(12) . . ?
C00L C012 O006 125.3(2) . . ?
C011 C012 O006 126.9(2) . . ?
C011 C012 C00L 107.76(17) . . ?
H013 C013 C00U 119.46(13) . . ?
C014 C013 C00U 121.1(2) . . ?
C014 C013 H013 119.46(13) . . ?
C013 C014 C00H 118.8(2) . . ?
H014 C014 C00H 120.61(14) . . ?
H014 C014 C013 120.61(13) . . ?
C00L C015 O007 106.77(16) . . ?
C00N C015 O007 105.57(17) . . ?
C00N C015 C00L 107.62(18) . . ?
H015 C015 O007 112.16(10) . . ?
H015 C015 C00L 112.16(11) . . ?
H015 C015 C00N 112.16(11) . . ?
C00M C016 C00A 116.8(2) . . ?
H016 C016 C00A 121.60(13) . . ?
H016 C016 C00M 121.60(14) . . ?

_iucr_refine_instructions_details 
;
TITL 2017_02_02_2_0m_a.res in P2(1)2(1)2(1)
    2017_02_02_2_0m.res
    created by SHELXL-2016/6 at 15:39:15 on 05-Apr-2017
REM Old TITL 2017_02_02_2_0m in P2(1)2(1)2(1)
REM SHELXT solution in P2(1)2(1)2(1)
REM R1 0.063, Rweak 0.025, Alpha 0.005, Orientation as input
REM Flack x = 0.069 ( 0.005 ) from Parsons' quotients
REM Formula found by SHELXT: C34 O6 Br2
CELL 0.56086 10.4889 15.6374 17.3613 90 90 90
ZERR 8 0.0017 0.0024 0.0026 0 0 0
LATT -1
SYMM 0.5-X,-Y,0.5+Z
SYMM -X,0.5+Y,0.5-Z
SYMM 0.5+X,0.5-Y,-Z
SFAC C H O Br
UNIT 136 104 24 8
DFIX 0.97 O008 H008

L.S. 10
PLAN  20
TEMP -173.15
BOND $H
list 4
fmap 2
acta
REM <olex2.extras>
REM <HklSrc "%.\\2017_02_02_2_0m.hkl">
REM </olex2.extras>

WGHT    0.019700    0.289500
FVAR       0.37448
BR01  4    0.535666    0.086616    0.357237    11.00000    0.01880    0.02024 =
         0.02147   -0.00056   -0.00143   -0.00385
BR02  4    0.212373    0.875469    0.203412    11.00000    0.02624    0.02116 =
         0.01931    0.01050   -0.00260    0.00035
O003  3    0.386283    0.663202    0.630591    11.00000    0.01378    0.02321 =
         0.01221    0.00279   -0.00249    0.00064
O004  3    0.458943    0.631989    0.485670    11.00000    0.01640    0.01499 =
         0.01668    0.00317   -0.00016    0.00668
AFIX 147
H004  2    0.472443    0.594407    0.519265    11.00000   -1.50000
AFIX   0
O005  3    0.244015    0.524760    0.471363    11.00000    0.03094    0.01173 =
         0.01490   -0.00205   -0.00242   -0.00249

O006  3    0.538794    0.487647    0.571789    11.00000    0.03569    0.01286 =
         0.02868    0.00463   -0.01440    0.00002
O007  3    0.469956    0.378826    0.757923    11.00000    0.01412    0.02127 =
         0.02384   -0.00039    0.00114    0.00307
O008  3    0.344697    0.374971    0.621942    11.00000    0.01330    0.02596 =
         0.03223   -0.00131   -0.00268    0.00705
C009  1    0.083568    0.625945    0.721016    11.00000    0.01918    0.02113 =
         0.01458   -0.00410    0.00195    0.00343
AFIX  43
H009  2   -0.003515    0.638804    0.711421    11.00000   -1.20000
AFIX   0
C00A  1    0.303643    0.633431    0.685699    11.00000    0.02116    0.01090 =
         0.00844   -0.00398   -0.00057   -0.00276
C00B  1    0.242530    0.798151    0.430189    11.00000    0.02309    0.01175 =
         0.01505   -0.00254    0.00009    0.00268
AFIX  43
H00B  2    0.218998    0.820314    0.479113    11.00000   -1.20000
AFIX   0
C00C  1    0.177606    0.653168    0.670522    11.00000    0.01970    0.01164 =
         0.01139   -0.00428   -0.00084    0.00133
C00D  1    0.245562    0.810586    0.293536    11.00000    0.01416    0.01454 =
         0.01831    0.00722   -0.00090   -0.00178
C00E  1    0.213018    0.843598    0.364050    11.00000    0.02101    0.01222 =
         0.02137    0.00155    0.00146    0.00463
AFIX  43
H00E  2    0.170621    0.897146    0.367500    11.00000   -1.20000
AFIX   0
C00F  1    0.306361    0.720304    0.425551    11.00000    0.01328    0.01029 =
         0.01584    0.00135   -0.00170   -0.00136
C00G  1    0.118631    0.579740    0.785615    11.00000    0.02941    0.02531 =
         0.01485   -0.00168    0.00562   -0.00255
AFIX  43
H00G  2    0.055178    0.561338    0.820969    11.00000   -1.20000
AFIX   0

C00H  1    0.519383    0.168322    0.437804    11.00000    0.01649    0.01829 =
         0.01847    0.00152    0.00054   -0.00400
C00I  1    0.660586    0.462705    0.917809    11.00000    0.03333    0.01790 =
         0.01527    0.00653    0.00299    0.00103
AFIX  43
H00I  2    0.652851    0.492065    0.965486    11.00000   -1.20000
AFIX   0
C00J  1    0.686641    0.376427    0.779547    11.00000    0.01770    0.01200 =
         0.01905    0.00816    0.00236    0.00239
C00K  1    0.551238    0.444462    0.875230    11.00000    0.02106    0.01753 =
         0.01974    0.00881    0.00357    0.00430
AFIX  43
H00K  2    0.468978    0.461148    0.892507    11.00000   -1.20000
AFIX   0
C00L  1    0.473441    0.348905    0.622367    11.00000    0.01271    0.01378 =
         0.02388    0.00232   -0.00215    0.00299

C00M  1    0.245956    0.560003    0.799239    11.00000    0.03476    0.02009 =
         0.01224    0.00349   -0.00272    0.00043
AFIX  43
H00M  2    0.268188    0.527854    0.843684    11.00000   -1.20000
AFIX   0

C00N  1    0.669820    0.335631    0.702301    11.00000    0.01352    0.01522 =
         0.01896    0.00470   -0.00068    0.00459
AFIX  13
H00N  2    0.719084    0.281128    0.697620    11.00000   -1.20000
AFIX   0
C00O  1    0.568092    0.401111    0.806940    11.00000    0.01666    0.01464 =
         0.01977    0.00803    0.00066   -0.00008

C00P  1    0.336108    0.688015    0.352907    11.00000    0.01837    0.00985 =
         0.01689   -0.00002    0.00170    0.00200
AFIX  43
H00P  2    0.377609    0.634190    0.349009    11.00000   -1.20000
AFIX   0
C00Q  1    0.168880    0.696602    0.593674    11.00000    0.01519    0.01417 =
         0.01278   -0.00233   -0.00139    0.00146
AFIX  13
H00Q  2    0.121147    0.751881    0.596326    11.00000   -1.20000
AFIX   0
C00R  1    0.113997    0.635169    0.531714    11.00000    0.01801    0.01783 =
         0.01366   -0.00126   -0.00300   -0.00404
AFIX  23
H00A  2    0.059965    0.590542    0.555596    11.00000   -1.20000
H00C  2    0.062823    0.666897    0.493254    11.00000   -1.20000
AFIX   0
C00S  1    0.312844    0.709626    0.573000    11.00000    0.01438    0.01262 =
         0.01179    0.00091   -0.00331    0.00038
AFIX  13
H00S  2    0.336482    0.771549    0.571296    11.00000   -1.20000
AFIX   0
C00T  1    0.306833    0.732189    0.286760    11.00000    0.02050    0.01544 =
         0.01410   -0.00237    0.00178   -0.00054
AFIX  43
H00T  2    0.328005    0.709634    0.237588    11.00000   -1.20000
AFIX   0

C00U  1    0.489966    0.282933    0.558439    11.00000    0.01515    0.01356 =
         0.02295    0.00377   -0.00101   -0.00191
C00V  1    0.230087    0.596627    0.495361    11.00000    0.02223    0.01489 =
         0.00722    0.00304   -0.00441   -0.00108
C00W  1    0.335592    0.665330    0.495179    11.00000    0.01316    0.01127 =
         0.01250   -0.00027   -0.00053    0.00025
C00X  1    0.570567    0.148969    0.508785    11.00000    0.02264    0.01488 =
         0.02441    0.00454   -0.00086    0.00358
AFIX  43
H00X  2    0.615678    0.096991    0.516506    11.00000   -1.20000
AFIX   0
C00Y  1    0.555165    0.206563    0.568726    11.00000    0.02124    0.01875 =
         0.02026    0.00353   -0.00367    0.00328
AFIX  43
H00Y  2    0.589947    0.193502    0.617861    11.00000   -1.20000
AFIX   0
C00Z  1    0.794490    0.395681    0.822469    11.00000    0.01889    0.01936 =
         0.01894    0.01025    0.00047    0.00274
AFIX  43
H00Z  2    0.876605    0.379547    0.804530    11.00000   -1.20000
AFIX   0
C010  1    0.781126    0.438659    0.891721    11.00000    0.02553    0.02017 =
         0.01899    0.01033   -0.00380   -0.00096
AFIX  43
H010  2    0.854408    0.451831    0.921610    11.00000   -1.20000
AFIX   0
C011  1    0.696640    0.397472    0.634266    11.00000    0.01607    0.01758 =
         0.01828    0.00455    0.00043    0.00065
AFIX  23
H01A  2    0.743573    0.448632    0.652274    11.00000   -1.20000
H01B  2    0.747670    0.368682    0.593908    11.00000   -1.20000
AFIX   0
C012  1    0.566759    0.422115    0.603552    11.00000    0.01949    0.01591 =
         0.01672    0.00097   -0.00195    0.00164
C013  1    0.441749    0.301512    0.485631    11.00000    0.02122    0.01351 =
         0.03194    0.00376   -0.01049    0.00056
AFIX  43
H013  2    0.398545    0.354116    0.477383    11.00000   -1.20000
AFIX   0
C014  1    0.455614    0.244707    0.425000    11.00000    0.02308    0.01874 =
         0.02474    0.00415   -0.01058   -0.00288
AFIX  43
H014  2    0.422070    0.257821    0.375563    11.00000   -1.20000
AFIX   0
C015  1    0.523051    0.320012    0.700891    11.00000    0.01656    0.01239 =
         0.02200    0.00118    0.00316    0.00200
AFIX  13
H015  2    0.500750    0.259117    0.712195    11.00000   -1.20000
AFIX   0

C016  1    0.341311    0.586513    0.748927    11.00000    0.02352    0.01842 =
         0.01525   -0.00145   -0.00378    0.00148
AFIX  43
H016  2    0.428366    0.572905    0.757745    11.00000   -1.20000
AFIX   0

H008  2    0.336162    0.418514    0.655672    11.00000    0.04448
HKLF 4


REM  2017_02_02_2_0m_a.res in P2(1)2(1)2(1)
REM R1 =  0.0209 for    5607 Fo > 4sig(Fo)  and  0.0221 for all    5817 data
REM    384 parameters refined using      1 restraints

END  
     
WGHT      0.0197      0.2895 

REM Highest difference peak  0.369,  deepest hole -0.362,  1-sigma level  0.056
Q1    1   0.2145  0.8672  0.1519  11.00000  0.05    0.37
Q2    1   0.5414  0.1034  0.3043  11.00000  0.05    0.36
Q3    1   0.2023  0.8574  0.2537  11.00000  0.05    0.36
Q4    1   0.5418  0.0857  0.4074  11.00000  0.05    0.31
Q5    1   0.5247  0.1152  0.4095  11.00000  0.05    0.31
Q6    1   0.2141  0.9576  0.2048  11.00000  0.05    0.28
Q7    1   0.3279  0.6911  0.5282  11.00000  0.05    0.27
Q8    1   0.5938  0.0832  0.4142  11.00000  0.05    0.25
Q9    1   0.2919  0.6347  0.4981  11.00000  0.05    0.23
Q10   1   0.5313  0.1657  0.3559  11.00000  0.05    0.23
Q11   1   0.2691  0.7484  0.4291  11.00000  0.05    0.22
Q12   1   0.5008  0.0160  0.3587  11.00000  0.05    0.22
Q13   1   0.6916  0.3592  0.7395  11.00000  0.05    0.22
Q14   1   0.4829  0.3385  0.6626  11.00000  0.05    0.21
Q15   1   0.6140  0.4610  0.8757  11.00000  0.05    0.21
Q16   1   0.3963  0.6537  0.4891  11.00000  0.05    0.21
Q17   1   0.5357  0.0054  0.3570  11.00000  0.05    0.21
Q18   1   0.3165  0.6892  0.4632  11.00000  0.05    0.20
Q19   1   0.4795  0.1251  0.3578  11.00000  0.05    0.20
Q20   1   0.3488  0.6620  0.3511  11.00000  0.05    0.19

  REM The information below was added by Olex2.
  REM
  REM R1 = 0.0209 for 5607 Fo > 4sig(Fo) and 0.0221 for all 36376 data
  REM n/a parameters refined using n/a restraints
  REM Highest difference peak 0.37, deepest hole -0.36
  REM Mean Shift 0, Max Shift 0.001.

  REM +++ Tabular Listing of Refinement Information +++
  REM R1_all = 0.0221
  REM R1_gt = 0.0209
  REM wR_ref = 0.0528
  REM GOOF = 1.043
  REM Shift_max = 0.001
  REM Shift_mean = 0
  REM Reflections_all = 36376
  REM Reflections_gt = 5607
  REM Parameters = n/a
  REM Hole = -0.36
  REM Peak = 0.37
  REM Flack = 0.042(4)

  
;
_olex2_submission_special_instructions 'No special instructions were received'
